# Supplementary material for: Precise Identification of Higher-Order Repeats (HORs) in T2T-CHM13 Assembly of Human Chromosome 21—Novel 52mer HOR and Failures of Hg38 Assembly
Source: Genes (Basel). 2025 Jul 27;16(8):885. doi: 10.3390/genes16080885 (PMC12385485; doi:10.3390/genes16080885)
Supplement: Supplementary file 1 [file genes-16-00885-s001.zip]

Archive with 1 entries (1 files):
- genes-3776073-supplementary.pdf
